# Supplementary material for: DMH1-loaded peptide nanomicelles restore myelin and attenuate neuroinflammation in trigeminal neuralgia via CCL5 suppression
Source: Front Pharmacol. 2025 Aug 6;16:1590624. doi: 10.3389/fphar.2025.1590624 (PMC12364832; doi:10.3389/fphar.2025.1590624)
Supplement: Supplementary file 3 [file DataSheet1.ZIP]

Archive with 47 entries (46 files):
- Data Analysis/
- Data Analysis/2way ANOVA of Figure 4A1.txt
- Data Analysis/2way ANOVA of Figure 4A2.txt
- Data Analysis/2way ANOVA of Figure 4A3.txt
- Data Analysis/2way ANOVA of Figure 4A4.txt
- Data Analysis/2way ANOVA of Figure 4A5.txt
- Data Analysis/2way ANOVA of Figure 5A.txt
- Data Analysis/2way ANOVA of Figure 5B.txt
- Data Analysis/2way ANOVA of Figure 5C.txt
- Data Analysis/2way ANOVA of Figure 5D.txt
- Data Analysis/2way ANOVA of Figure 5E.txt
- Data Analysis/2way ANOVA of Figure 6E.txt
- Data Analysis/2way ANOVA of Figure 6G.txt
- Data Analysis/2way ANOVA of Figure 6H.txt
- Data Analysis/2way ANOVA of Figure 6I.txt
- Data Analysis/2way ANOVA of Figure 7C.txt
- Data Analysis/2way ANOVA of Figure 7D.txt
- Data Analysis/2way ANOVA of Figure 7F.txt
- Data Analysis/2way ANOVA of Figure 7G.txt
- Data Analysis/2way ANOVA of Figure 8C.txt
- Data Analysis/2way ANOVA of Figure 8E.txt
- Data Analysis/2way ANOVA of Figure 8H.txt
- Data Analysis/2way ANOVA of Figure 8I.txt
- Data Analysis/2way ANOVA of Figure 8J.txt
- Data Analysis/2way ANOVA of Figure 8K.txt
- Data Analysis/Ordinary one-way ANOVA of Figure 3B1.txt
- Data Analysis/Ordinary one-way ANOVA of Figure 3B2.txt
- Data Analysis/Ordinary one-way ANOVA of Figure 3B3.txt
- Data Analysis/Ordinary one-way ANOVA of Figure 3C.txt
- Data Analysis/Ordinary one-way ANOVA of Figure 3D.txt
- Data Analysis/Ordinary one-way ANOVA of Figure 5F-1.txt
- Data Analysis/Ordinary one-way ANOVA of Figure 5F-2.txt
- Data Analysis/Ordinary one-way ANOVA of Figure 5G.txt
- Data Analysis/Ordinary one-way ANOVA of Figure 6B.txt
- Data Analysis/Ordinary one-way ANOVA of Figure 6C.txt
- Data Analysis/Ordinary one-way ANOVA of Figure 7A.txt
- Data Analysis/Ordinary one-way ANOVA of Figure 7B.txt
- Data Analysis/Ordinary one-way ANOVA of Figure 8A.txt
- Data Analysis/Ordinary one-way ANOVA of Figure 8B.txt
- Data Analysis/Repeated measures of Figure 6A.txt
- Data Analysis/Repeated measures of Figure 8D.txt
- Data Analysis/Unpaired t test of Figure 2C.txt
- Data Analysis/Unpaired t test of Figure 7E-1.txt
- Data Analysis/Unpaired t test of Figure 7E-2.txt
- Data Analysis/Unpaired t test of Figure 7H.txt
- Data Analysis/Unpaired t test of Figure 8F.txt
- Data Analysis/Unpaired t test of Figure 8G.txt
