# Supplementary material for: DMH1-loaded peptide nanomicelles restore myelin and attenuate neuroinflammation in trigeminal neuralgia via CCL5 suppression
Source: Front Pharmacol. 2025 Aug 6;16:1590624. doi: 10.3389/fphar.2025.1590624 (PMC12364832; doi:10.3389/fphar.2025.1590624)
Supplement: Supplementary file 3 [file DataSheet1.ZIP › Data Analysis/2way ANOVA of Figure 4A1.txt]

Table Analyzed	Figure 4A1
Two-way ANOVA	Ordinary
Alpha	0.05
Source of Variation	% of total variation	P value	P value summary	Significant?
Interaction	2.128	0.8752	ns	No
Row Factor	17.78	0.0106	*	Yes
Column Factor	0.7450	0.8104	ns	No
ANOVA table	SS	DF	MS	F (DFn, DFd)	P value
Interaction	109.3	4	27.32	F (4, 45) = 0.3018	P=0.8752
Row Factor	913.0	2	456.5	F (2, 45) = 5.042	P=0.0106
Column Factor	38.25	2	19.13	F (2, 45) = 0.2113	P=0.8104
Residual	4074	45	90.54
Data summary
Number of columns (Column Factor)	3
Number of rows (Row Factor)	3
Number of values	54
