# Supplementary material for: DMH1-loaded peptide nanomicelles restore myelin and attenuate neuroinflammation in trigeminal neuralgia via CCL5 suppression
Source: Front Pharmacol. 2025 Aug 6;16:1590624. doi: 10.3389/fphar.2025.1590624 (PMC12364832; doi:10.3389/fphar.2025.1590624)
Supplement: Supplementary file 3 [file DataSheet1.ZIP › Data Analysis/2way ANOVA of Figure 4A2.txt]

Table Analyzed	Figure 4A2
Two-way ANOVA	Ordinary
Alpha	0.05
Source of Variation	% of total variation	P value	P value summary	Significant?
Interaction	3.255	0.7917	ns	No
Row Factor	8.706	0.1162	ns	No
Column Factor	1.329	0.7102	ns	No
ANOVA table	SS	DF	MS	F (DFn, DFd)	P value
Interaction	80.99	4	20.25	F (4, 45) = 0.4223	P=0.7917
Row Factor	216.6	2	108.3	F (2, 45) = 2.259	P=0.1162
Column Factor	33.06	2	16.53	F (2, 45) = 0.3448	P=0.7102
Residual	2158	45	47.95
Data summary
Number of columns (Column Factor)	3
Number of rows (Row Factor)	3
Number of values	54
