# Supplementary material for: DMH1-loaded peptide nanomicelles restore myelin and attenuate neuroinflammation in trigeminal neuralgia via CCL5 suppression
Source: Front Pharmacol. 2025 Aug 6;16:1590624. doi: 10.3389/fphar.2025.1590624 (PMC12364832; doi:10.3389/fphar.2025.1590624)
Supplement: Supplementary file 3 [file DataSheet1.ZIP › Data Analysis/2way ANOVA of Figure 4A3.txt]

Table Analyzed	Figure 4A3
Two-way ANOVA	Ordinary
Alpha	0.05
Source of Variation	% of total variation	P value	P value summary	Significant?
Interaction	2.161	0.8708	ns	No
Row Factor	11.63	0.0451	*	Yes
Column Factor	7.403	0.1326	ns	No
ANOVA table	SS	DF	MS	F (DFn, DFd)	P value
Interaction	39.95	4	9.989	F (4, 45) = 0.3085	P=0.8708
Row Factor	215.1	2	107.6	F (2, 45) = 3.322	P=0.0451
Column Factor	136.9	2	68.43	F (2, 45) = 2.114	P=0.1326
Residual	1457	45	32.37
Data summary
Number of columns (Column Factor)	3
Number of rows (Row Factor)	3
Number of values	54
