# Supplementary material for: DMH1-loaded peptide nanomicelles restore myelin and attenuate neuroinflammation in trigeminal neuralgia via CCL5 suppression
Source: Front Pharmacol. 2025 Aug 6;16:1590624. doi: 10.3389/fphar.2025.1590624 (PMC12364832; doi:10.3389/fphar.2025.1590624)
Supplement: Supplementary file 3 [file DataSheet1.ZIP › Data Analysis/2way ANOVA of Figure 4A4.txt]

Table Analyzed	Figure 4A4
Two-way ANOVA	Ordinary
Alpha	0.05
Source of Variation	% of total variation	P value	P value summary	Significant?
Interaction	3.515	0.7661	ns	No
Row Factor	9.263	0.1010	ns	No
Column Factor	0.8620	0.7997	ns	No
ANOVA table	SS	DF	MS	F (DFn, DFd)	P value
Interaction	172.0	4	42.99	F (4, 45) = 0.4579	P=0.7661
Row Factor	453.1	2	226.6	F (2, 45) = 2.413	P=0.1010
Column Factor	42.17	2	21.09	F (2, 45) = 0.2246	P=0.7997
Residual	4225	45	93.88
Data summary
Number of columns (Column Factor)	3
Number of rows (Row Factor)	3
Number of values	54
