# Supplementary material for: DMH1-loaded peptide nanomicelles restore myelin and attenuate neuroinflammation in trigeminal neuralgia via CCL5 suppression
Source: Front Pharmacol. 2025 Aug 6;16:1590624. doi: 10.3389/fphar.2025.1590624 (PMC12364832; doi:10.3389/fphar.2025.1590624)
Supplement: Supplementary file 3 [file DataSheet1.ZIP › Data Analysis/2way ANOVA of Figure 4A5.txt]

Table Analyzed	Figure 4A5
Two-way ANOVA	Ordinary
Alpha	0.05
Source of Variation	% of total variation	P value	P value summary	Significant?
Interaction	3.515	0.6751	ns	No
Row Factor	21.73	0.0019	**	Yes
Column Factor	7.162	0.1037	ns	No
ANOVA table	SS	DF	MS	F (DFn, DFd)	P value
Interaction	66.05	4	16.51	F (4, 45) = 0.5850	P=0.6751
Row Factor	408.4	2	204.2	F (2, 45) = 7.234	P=0.0019
Column Factor	134.6	2	67.29	F (2, 45) = 2.384	P=0.1037
Residual	1270	45	28.22
Data summary
Number of columns (Column Factor)	3
Number of rows (Row Factor)	3
Number of values	54
