# Supplementary material for: DMH1-loaded peptide nanomicelles restore myelin and attenuate neuroinflammation in trigeminal neuralgia via CCL5 suppression
Source: Front Pharmacol. 2025 Aug 6;16:1590624. doi: 10.3389/fphar.2025.1590624 (PMC12364832; doi:10.3389/fphar.2025.1590624)
Supplement: Supplementary file 3 [file DataSheet1.ZIP › Data Analysis/2way ANOVA of Figure 5A.txt]

Table Analyzed	Figure 5A
Two-way ANOVA	Ordinary
Alpha	0.05
Source of Variation	% of total variation	P value	P value summary	Significant?
Interaction	14.08	<0.0001	****	Yes
Row Factor	54.95	<0.0001	****	Yes
Column Factor	28.64	<0.0001	****	Yes
ANOVA table	SS	DF	MS	F (DFn, DFd)	P value
Interaction	0.5870	8	0.07338	F (8, 30) = 22.70	P<0.0001
Row Factor	2.291	2	1.146	F (2, 30) = 354.4	P<0.0001
Column Factor	1.194	4	0.2986	F (4, 30) = 92.37	P<0.0001
Residual	0.09698	30	0.003233
Data summary
Number of columns (Column Factor)	5
Number of rows (Row Factor)	3
Number of values	45
