# Supplementary material for: DMH1-loaded peptide nanomicelles restore myelin and attenuate neuroinflammation in trigeminal neuralgia via CCL5 suppression
Source: Front Pharmacol. 2025 Aug 6;16:1590624. doi: 10.3389/fphar.2025.1590624 (PMC12364832; doi:10.3389/fphar.2025.1590624)
Supplement: Supplementary file 3 [file DataSheet1.ZIP › Data Analysis/2way ANOVA of Figure 5B.txt]

Table Analyzed	Figure 5B
Two-way ANOVA	Ordinary
Alpha	0.05
Source of Variation	% of total variation	P value	P value summary	Significant?
Interaction	4.674	0.0016	**	Yes
Row Factor	14.14	<0.0001	****	Yes
Column Factor	77.08	<0.0001	****	Yes
ANOVA table	SS	DF	MS	F (DFn, DFd)	P value
Interaction	1.214	8	0.1517	F (8, 30) = 4.269	P=0.0016
Row Factor	3.671	2	1.836	F (2, 30) = 51.65	P<0.0001
Column Factor	20.01	4	5.004	F (4, 30) = 140.8	P<0.0001
Residual	1.066	30	0.03554
Data summary
Number of columns (Column Factor)	5
Number of rows (Row Factor)	3
Number of values	45
