# Supplementary material for: DMH1-loaded peptide nanomicelles restore myelin and attenuate neuroinflammation in trigeminal neuralgia via CCL5 suppression
Source: Front Pharmacol. 2025 Aug 6;16:1590624. doi: 10.3389/fphar.2025.1590624 (PMC12364832; doi:10.3389/fphar.2025.1590624)
Supplement: Supplementary file 3 [file DataSheet1.ZIP › Data Analysis/2way ANOVA of Figure 5C.txt]

Table Analyzed	Figure 5C
Two-way ANOVA	Ordinary
Alpha	0.05
Source of Variation	% of total variation	P value	P value summary	Significant?
Interaction	7.469	<0.0001	****	Yes
Row Factor	61.54	<0.0001	****	Yes
Column Factor	29.27	<0.0001	****	Yes
ANOVA table	SS	DF	MS	F (DFn, DFd)	P value
Interaction	18345	8	2293	F (8, 30) = 16.29	P<0.0001
Row Factor	151174	2	75587	F (2, 30) = 537.0	P<0.0001
Column Factor	71893	4	17973	F (4, 30) = 127.7	P<0.0001
Residual	4223	30	140.8
Data summary
Number of columns (Column Factor)	5
Number of rows (Row Factor)	3
Number of values	45
