# Supplementary material for: DMH1-loaded peptide nanomicelles restore myelin and attenuate neuroinflammation in trigeminal neuralgia via CCL5 suppression
Source: Front Pharmacol. 2025 Aug 6;16:1590624. doi: 10.3389/fphar.2025.1590624 (PMC12364832; doi:10.3389/fphar.2025.1590624)
Supplement: Supplementary file 3 [file DataSheet1.ZIP › Data Analysis/2way ANOVA of Figure 5D.txt]

Within each row, compare columns (simple effects within rows)
Number of families	2
Number of comparisons per family	10
Alpha	0.05
Šídák's multiple comparisons test	Mean Diff.	95.00% CI of diff.	Below threshold?	Summary	Adjusted P Value
MOG
PBS vs. LPS	0.6956	0.4956 to 0.8956	Yes	****	<0.0001
PBS vs. LPS+DMH1	0.4822	0.2822 to 0.6822	Yes	****	<0.0001
PBS vs. LPS+NM	0.7022	0.5022 to 0.9022	Yes	****	<0.0001
PBS vs. LPS+NM@DMH1	-0.4544	-0.6544 to -0.2544	Yes	****	<0.0001
LPS vs. LPS+DMH1	-0.2133	-0.4133 to -0.01332	Yes	*	0.0312
LPS vs. LPS+NM	0.006667	-0.1933 to 0.2067	No	ns	>0.9999
LPS vs. LPS+NM@DMH1	-1.150	-1.350 to -0.9500	Yes	****	<0.0001
LPS+DMH1 vs. LPS+NM	0.2200	0.01998 to 0.4200	Yes	*	0.0246
LPS+DMH1 vs. LPS+NM@DMH1	-0.9367	-1.137 to -0.7367	Yes	****	<0.0001
LPS+NM vs. LPS+NM@DMH1	-1.157	-1.357 to -0.9567	Yes	****	<0.0001
MBP
PBS vs. LPS	0.4906	0.2906 to 0.6906	Yes	****	<0.0001
PBS vs. LPS+DMH1	0.2706	0.07062 to 0.4706	Yes	**	0.0039
PBS vs. LPS+NM	0.4873	0.2873 to 0.6873	Yes	****	<0.0001
PBS vs. LPS+NM@DMH1	-0.2160	-0.4160 to -0.01602	Yes	*	0.0284
LPS vs. LPS+DMH1	-0.2200	-0.4200 to -0.01998	Yes	*	0.0246
LPS vs. LPS+NM	-0.003333	-0.2033 to 0.1967	No	ns	>0.9999
LPS vs. LPS+NM@DMH1	-0.7067	-0.9067 to -0.5067	Yes	****	<0.0001
LPS+DMH1 vs. LPS+NM	0.2167	0.01665 to 0.4167	Yes	*	0.0277
LPS+DMH1 vs. LPS+NM@DMH1	-0.4867	-0.6867 to -0.2867	Yes	****	<0.0001
LPS+NM vs. LPS+NM@DMH1	-0.7033	-0.9033 to -0.5033	Yes	****	<0.0001
Test details	Mean 1	Mean 2	Mean Diff.	SE of diff.	N1	N2	t	DF
MOG
PBS vs. LPS	0.9989	0.3033	0.6956	0.06363	3	3	10.93	20.00
PBS vs. LPS+DMH1	0.9989	0.5167	0.4822	0.06363	3	3	7.578	20.00
PBS vs. LPS+NM	0.9989	0.2967	0.7022	0.06363	3	3	11.04	20.00
PBS vs. LPS+NM@DMH1	0.9989	1.453	-0.4544	0.06363	3	3	7.142	20.00
LPS vs. LPS+DMH1	0.3033	0.5167	-0.2133	0.06363	3	3	3.353	20.00
LPS vs. LPS+NM	0.3033	0.2967	0.006667	0.06363	3	3	0.1048	20.00
LPS vs. LPS+NM@DMH1	0.3033	1.453	-1.150	0.06363	3	3	18.07	20.00
LPS+DMH1 vs. LPS+NM	0.5167	0.2967	0.2200	0.06363	3	3	3.457	20.00
LPS+DMH1 vs. LPS+NM@DMH1	0.5167	1.453	-0.9367	0.06363	3	3	14.72	20.00
LPS+NM vs. LPS+NM@DMH1	0.2967	1.453	-1.157	0.06363	3	3	18.18	20.00
MBP
PBS vs. LPS	1.001	0.5100	0.4906	0.06363	3	3	7.710	20.00
PBS vs. LPS+DMH1	1.001	0.7300	0.2706	0.06363	3	3	4.253	20.00
PBS vs. LPS+NM	1.001	0.5133	0.4873	0.06363	3	3	7.658	20.00
PBS vs. LPS+NM@DMH1	1.001	1.217	-0.2160	0.06363	3	3	3.395	20.00
LPS vs. LPS+DMH1	0.5100	0.7300	-0.2200	0.06363	3	3	3.457	20.00
LPS vs. LPS+NM	0.5100	0.5133	-0.003333	0.06363	3	3	0.05238	20.00
LPS vs. LPS+NM@DMH1	0.5100	1.217	-0.7067	0.06363	3	3	11.11	20.00
LPS+DMH1 vs. LPS+NM	0.7300	0.5133	0.2167	0.06363	3	3	3.405	20.00
LPS+DMH1 vs. LPS+NM@DMH1	0.7300	1.217	-0.4867	0.06363	3	3	7.648	20.00
LPS+NM vs. LPS+NM@DMH1	0.5133	1.217	-0.7033	0.06363	3	3	11.05	20.00
