# Supplementary material for: DMH1-loaded peptide nanomicelles restore myelin and attenuate neuroinflammation in trigeminal neuralgia via CCL5 suppression
Source: Front Pharmacol. 2025 Aug 6;16:1590624. doi: 10.3389/fphar.2025.1590624 (PMC12364832; doi:10.3389/fphar.2025.1590624)
Supplement: Supplementary file 3 [file DataSheet1.ZIP › Data Analysis/2way ANOVA of Figure 5E.txt]

Table Analyzed	Figure 5E
Two-way ANOVA	Ordinary
Alpha	0.05
Source of Variation	% of total variation	P value	P value summary	Significant?
Interaction	0.3689	0.1374	ns	No
Row Factor	0.8905	0.0003	***	Yes
Column Factor	97.81	<0.0001	****	Yes
ANOVA table	SS	DF	MS	F (DFn, DFd)	P value
Interaction	0.01169	4	0.002922	F (4, 20) = 1.974	P=0.1374
Row Factor	0.02821	1	0.02821	F (1, 20) = 19.06	P=0.0003
Column Factor	3.099	4	0.7747	F (4, 20) = 523.4	P<0.0001
Residual	0.02960	20	0.001480
Difference between row means
Mean of MOG	0.6107
Mean of MBP	0.6720
Difference between means	-0.06133
SE of difference	0.01405
95% CI of difference	-0.09064 to -0.03203
Data summary
Number of columns (Column Factor)	5
Number of rows (Row Factor)	2
Number of values	30
