# Supplementary material for: DMH1-loaded peptide nanomicelles restore myelin and attenuate neuroinflammation in trigeminal neuralgia via CCL5 suppression
Source: Front Pharmacol. 2025 Aug 6;16:1590624. doi: 10.3389/fphar.2025.1590624 (PMC12364832; doi:10.3389/fphar.2025.1590624)
Supplement: Supplementary file 3 [file DataSheet1.ZIP › Data Analysis/2way ANOVA of Figure 6E.txt]

Table Analyzed	Figure 6E
Two-way ANOVA	Ordinary
Alpha	0.05
Source of Variation	% of total variation	P value	P value summary	Significant?
Interaction	66.25	<0.0001	****	Yes
Row Factor	18.09	<0.0001	****	Yes
Column Factor	14.07	<0.0001	****	Yes
ANOVA table	SS	DF	MS	F (DFn, DFd)	P value
Interaction	4.883	8	0.6103	F (8, 75) = 390.8	P<0.0001
Row Factor	1.334	2	0.6668	F (2, 75) = 426.9	P<0.0001
Column Factor	1.037	4	0.2593	F (4, 75) = 166.0	P<0.0001
Residual	0.1171	75	0.001562
Data summary
Number of columns (Column Factor)	5
Number of rows (Row Factor)	3
Number of values	90
