# Supplementary material for: DMH1-loaded peptide nanomicelles restore myelin and attenuate neuroinflammation in trigeminal neuralgia via CCL5 suppression
Source: Front Pharmacol. 2025 Aug 6;16:1590624. doi: 10.3389/fphar.2025.1590624 (PMC12364832; doi:10.3389/fphar.2025.1590624)
Supplement: Supplementary file 3 [file DataSheet1.ZIP › Data Analysis/2way ANOVA of Figure 6G.txt]

Table Analyzed	Figure 6G
Two-way ANOVA	Ordinary
Alpha	0.05
Source of Variation	% of total variation	P value	P value summary	Significant?
Interaction	27.13	<0.0001	****	Yes
Row Factor	68.03	<0.0001	****	Yes
Column Factor	3.495	<0.0001	****	Yes
ANOVA table	SS	DF	MS	F (DFn, DFd)	P value
Interaction	14324	8	1791	F (8, 75) = 190.0	P<0.0001
Row Factor	35919	2	17960	F (2, 75) = 1906	P<0.0001
Column Factor	1845	4	461.3	F (4, 75) = 48.95	P<0.0001
Residual	706.9	75	9.425
Data summary
Number of columns (Column Factor)	5
Number of rows (Row Factor)	3
Number of values	90
