# Supplementary material for: DMH1-loaded peptide nanomicelles restore myelin and attenuate neuroinflammation in trigeminal neuralgia via CCL5 suppression
Source: Front Pharmacol. 2025 Aug 6;16:1590624. doi: 10.3389/fphar.2025.1590624 (PMC12364832; doi:10.3389/fphar.2025.1590624)
Supplement: Supplementary file 3 [file DataSheet1.ZIP › Data Analysis/2way ANOVA of Figure 6H.txt]

Table Analyzed	Figure 6H
Two-way ANOVA	Ordinary
Alpha	0.05
Source of Variation	% of total variation	P value	P value summary	Significant?
Interaction	6.205	<0.0001	****	Yes
Row Factor	9.017	<0.0001	****	Yes
Column Factor	81.63	<0.0001	****	Yes
ANOVA table	SS	DF	MS	F (DFn, DFd)	P value
Interaction	7.630	8	0.9538	F (8, 75) = 18.50	P<0.0001
Row Factor	11.09	2	5.544	F (2, 75) = 107.5	P<0.0001
Column Factor	100.4	4	25.09	F (4, 75) = 486.7	P<0.0001
Residual	3.867	75	0.05156
Data summary
Number of columns (Column Factor)	5
Number of rows (Row Factor)	3
Number of values	90
