# Supplementary material for: DMH1-loaded peptide nanomicelles restore myelin and attenuate neuroinflammation in trigeminal neuralgia via CCL5 suppression
Source: Front Pharmacol. 2025 Aug 6;16:1590624. doi: 10.3389/fphar.2025.1590624 (PMC12364832; doi:10.3389/fphar.2025.1590624)
Supplement: Supplementary file 3 [file DataSheet1.ZIP › Data Analysis/2way ANOVA of Figure 7C.txt]

Table Analyzed	Figure 7C
Two-way ANOVA	Ordinary
Alpha	0.05
Source of Variation	% of total variation	P value	P value summary	Significant?
Interaction	5.447	0.0584	ns	No
Row Factor	5.447	0.0584	ns	No
Column Factor	80.15	<0.0001	****	Yes
ANOVA table	SS	DF	MS	F (DFn, DFd)	P value
Interaction	0.01347	1	0.01347	F (1, 8) = 4.867	P=0.0584
Row Factor	0.01347	1	0.01347	F (1, 8) = 4.867	P=0.0584
Column Factor	0.1981	1	0.1981	F (1, 8) = 71.61	P<0.0001
Residual	0.02214	8	0.002767
Difference between column means
Mean of LPS+NM@DMH1	1.000
Mean of LPS+NM@DMH1+CCL5	0.7433
Difference between means	0.2570
SE of difference	0.03037
95% CI of difference	0.1870 to 0.3270
Difference between row means
Mean of MBP	0.9053
Mean of MOG	0.8383
Difference between means	0.06700
SE of difference	0.03037
95% CI of difference	-0.003034 to 0.1370
Interaction CI
Mean diff, A1 - B1	0.1900
Mean diff, A2 - B2	0.3240
(A1 -B1) - (A2 - B2)	-0.1340
95% CI of difference	-0.2741 to 0.006069
(B1 - A1) - (B2 - A2)	0.1340
95% CI of difference	-0.006069 to 0.2741
Data summary
Number of columns (Column Factor)	2
Number of rows (Row Factor)	2
Number of values	12
