# Supplementary material for: DMH1-loaded peptide nanomicelles restore myelin and attenuate neuroinflammation in trigeminal neuralgia via CCL5 suppression
Source: Front Pharmacol. 2025 Aug 6;16:1590624. doi: 10.3389/fphar.2025.1590624 (PMC12364832; doi:10.3389/fphar.2025.1590624)
Supplement: Supplementary file 3 [file DataSheet1.ZIP › Data Analysis/2way ANOVA of Figure 7D.txt]

Table Analyzed	Figure 7D
Two-way ANOVA	Ordinary
Alpha	0.05
Source of Variation	% of total variation	P value	P value summary	Significant?
Interaction	0.1650	0.5112	ns	No
Row Factor	1.310	0.0887	ns	No
Column Factor	95.73	<0.0001	****	Yes
ANOVA table	SS	DF	MS	F (DFn, DFd)	P value
Interaction	0.001008	1	0.001008	F (1, 8) = 0.4727	P=0.5112
Row Factor	0.008008	1	0.008008	F (1, 8) = 3.754	P=0.0887
Column Factor	0.5852	1	0.5852	F (1, 8) = 274.3	P<0.0001
Residual	0.01707	8	0.002133
Difference between column means
Mean of LPS+NM@DMH1	1.017
Mean of LPS+NM@DMH1+CCL5	0.5750
Difference between means	0.4417
SE of difference	0.02667
95% CI of difference	0.3802 to 0.5032
Difference between row means
Mean of MBP	0.8217
Mean of MOG	0.7700
Difference between means	0.05167
SE of difference	0.02667
95% CI of difference	-0.009827 to 0.1132
Interaction CI
Mean diff, A1 - B1	0.4233
Mean diff, A2 - B2	0.4600
(A1 -B1) - (A2 - B2)	-0.03667
95% CI of difference	-0.1597 to 0.08632
(B1 - A1) - (B2 - A2)	0.03667
95% CI of difference	-0.08632 to 0.1597
Data summary
Number of columns (Column Factor)	2
Number of rows (Row Factor)	2
Number of values	12
