# Supplementary material for: DMH1-loaded peptide nanomicelles restore myelin and attenuate neuroinflammation in trigeminal neuralgia via CCL5 suppression
Source: Front Pharmacol. 2025 Aug 6;16:1590624. doi: 10.3389/fphar.2025.1590624 (PMC12364832; doi:10.3389/fphar.2025.1590624)
Supplement: Supplementary file 3 [file DataSheet1.ZIP › Data Analysis/2way ANOVA of Figure 7F.txt]

Table Analyzed	Figure 7F
Two-way ANOVA	Ordinary
Alpha	0.05
Source of Variation	% of total variation	P value	P value summary	Significant?
Interaction	6.116	0.0019	**	Yes
Row Factor	6.091	0.0019	**	Yes
Column Factor	84.47	<0.0001	****	Yes
ANOVA table	SS	DF	MS	F (DFn, DFd)	P value
Interaction	0.7579	2	0.3789	F (2, 12) = 11.03	P=0.0019
Row Factor	0.7547	2	0.3774	F (2, 12) = 10.99	P=0.0019
Column Factor	10.47	1	10.47	F (1, 12) = 304.8	P<0.0001
Residual	0.4121	12	0.03434
Difference between column means
Mean of LPS+NM@DMH1	0.9996
Mean of LPS+NM@DMH1+CCL5	2.525
Difference between means	-1.525
SE of difference	0.08736
95% CI of difference	-1.715 to -1.335
Data summary
Number of columns (Column Factor)	2
Number of rows (Row Factor)	3
Number of values	18
