# Supplementary material for: DMH1-loaded peptide nanomicelles restore myelin and attenuate neuroinflammation in trigeminal neuralgia via CCL5 suppression
Source: Front Pharmacol. 2025 Aug 6;16:1590624. doi: 10.3389/fphar.2025.1590624 (PMC12364832; doi:10.3389/fphar.2025.1590624)
Supplement: Supplementary file 3 [file DataSheet1.ZIP › Data Analysis/2way ANOVA of Figure 7G.txt]

Table Analyzed	Figure 7G
Two-way ANOVA	Ordinary
Alpha	0.05
Source of Variation	% of total variation	P value	P value summary	Significant?
Interaction	4.002	0.0023	**	Yes
Row Factor	52.45	<0.0001	****	Yes
Column Factor	41.25	<0.0001	****	Yes
ANOVA table	SS	DF	MS	F (DFn, DFd)	P value
Interaction	3722	2	1861	F (2, 12) = 10.46	P=0.0023
Row Factor	48786	2	24393	F (2, 12) = 137.1	P<0.0001
Column Factor	38367	1	38367	F (1, 12) = 215.6	P<0.0001
Residual	2135	12	178.0
Difference between column means
Mean of LPS+NM@DMH1	83.88
Mean of LPS+NM@DMH1+CCL5	176.2
Difference between means	-92.34
SE of difference	6.289
95% CI of difference	-106.0 to -78.63
Data summary
Number of columns (Column Factor)	2
Number of rows (Row Factor)	3
Number of values	18
