# Supplementary material for: DMH1-loaded peptide nanomicelles restore myelin and attenuate neuroinflammation in trigeminal neuralgia via CCL5 suppression
Source: Front Pharmacol. 2025 Aug 6;16:1590624. doi: 10.3389/fphar.2025.1590624 (PMC12364832; doi:10.3389/fphar.2025.1590624)
Supplement: Supplementary file 3 [file DataSheet1.ZIP › Data Analysis/2way ANOVA of Figure 8C.txt]

Table Analyzed	Figure 8C
Two-way ANOVA	Ordinary
Alpha	0.05
Source of Variation	% of total variation	P value	P value summary	Significant?
Interaction	0.3475	0.2737	ns	No
Row Factor	0.02714	0.5230	ns	No
Column Factor	96.35	<0.0001	****	Yes
ANOVA table	SS	DF	MS	F (DFn, DFd)	P value
Interaction	40.29	4	10.07	F (4, 50) = 1.325	P=0.2737
Row Factor	3.146	1	3.146	F (1, 50) = 0.4138	P=0.5230
Column Factor	11171	4	2793	F (4, 50) = 367.3	P<0.0001
Residual	380.2	50	7.603
Difference between row means
Mean of CD3+ CD4+	26.48
Mean of F4/80+/CD11b+	26.94
Difference between means	-0.4580
SE of difference	0.7120
95% CI of difference	-1.888 to 0.9720
Data summary
Number of columns (Column Factor)	5
Number of rows (Row Factor)	2
Number of values	60
