# Supplementary material for: DMH1-loaded peptide nanomicelles restore myelin and attenuate neuroinflammation in trigeminal neuralgia via CCL5 suppression
Source: Front Pharmacol. 2025 Aug 6;16:1590624. doi: 10.3389/fphar.2025.1590624 (PMC12364832; doi:10.3389/fphar.2025.1590624)
Supplement: Supplementary file 3 [file DataSheet1.ZIP › Data Analysis/2way ANOVA of Figure 8E.txt]

Table Analyzed	Figure 8E
Two-way ANOVA	Ordinary
Alpha	0.05
Source of Variation	% of total variation	P value	P value summary	Significant?
Interaction	0.02691	0.6931	ns	No
Row Factor	0.2199	0.2658	ns	No
Column Factor	96.40	<0.0001	****	Yes
ANOVA table	SS	DF	MS	F (DFn, DFd)	P value
Interaction	1.677	1	1.677	F (1, 20) = 0.1603	P=0.6931
Row Factor	13.70	1	13.70	F (1, 20) = 1.310	P=0.2658
Column Factor	6007	1	6007	F (1, 20) = 574.3	P<0.0001
Residual	209.2	20	10.46
Difference between column means
Mean of Model+NM@DMH1	12.47
Mean of Model+NM@DMH1+CCL5	44.11
Difference between means	-31.64
SE of difference	1.320
95% CI of difference	-34.39 to -28.89
Difference between row means
Mean of CD3+ CD4+	27.54
Mean of CD86+CD40+	29.05
Difference between means	-1.511
SE of difference	1.320
95% CI of difference	-4.265 to 1.243
Interaction CI
Mean diff, A1 - B1	-31.11
Mean diff, A2 - B2	-32.17
(A1 -B1) - (A2 - B2)	1.057
95% CI of difference	-4.451 to 6.565
(B1 - A1) - (B2 - A2)	-1.057
95% CI of difference	-6.565 to 4.451
Data summary
Number of columns (Column Factor)	2
Number of rows (Row Factor)	2
Number of values	24
