# Supplementary material for: DMH1-loaded peptide nanomicelles restore myelin and attenuate neuroinflammation in trigeminal neuralgia via CCL5 suppression
Source: Front Pharmacol. 2025 Aug 6;16:1590624. doi: 10.3389/fphar.2025.1590624 (PMC12364832; doi:10.3389/fphar.2025.1590624)
Supplement: Supplementary file 3 [file DataSheet1.ZIP › Data Analysis/2way ANOVA of Figure 8H.txt]

Table Analyzed	Figure 8H
Two-way ANOVA	Ordinary
Alpha	0.05
Source of Variation	% of total variation	P value	P value summary	Significant?
Interaction	0.1049	0.7117	ns	No
Row Factor	0.1049	0.7117	ns	No
Column Factor	84.86	<0.0001	****	Yes
ANOVA table	SS	DF	MS	F (DFn, DFd)	P value
Interaction	0.001350	1	0.001350	F (1, 20) = 0.1405	P=0.7117
Row Factor	0.001350	1	0.001350	F (1, 20) = 0.1405	P=0.7117
Column Factor	1.092	1	1.092	F (1, 20) = 113.7	P<0.0001
Residual	0.1922	20	0.009608
Difference between column means
Mean of Model+NM@DMH1	1.000
Mean of Model+NM@DMH1+CCL5	0.5733
Difference between means	0.4267
SE of difference	0.04002
95% CI of difference	0.3432 to 0.5101
Difference between row means
Mean of MBP	0.7792
Mean of MOG	0.7942
Difference between means	-0.01500
SE of difference	0.04002
95% CI of difference	-0.09847 to 0.06847
Interaction CI
Mean diff, A1 - B1	0.4417
Mean diff, A2 - B2	0.4117
(A1 -B1) - (A2 - B2)	0.03000
95% CI of difference	-0.1369 to 0.1969
(B1 - A1) - (B2 - A2)	-0.03000
95% CI of difference	-0.1969 to 0.1369
Data summary
Number of columns (Column Factor)	2
Number of rows (Row Factor)	2
Number of values	24
