# Supplementary material for: DMH1-loaded peptide nanomicelles restore myelin and attenuate neuroinflammation in trigeminal neuralgia via CCL5 suppression
Source: Front Pharmacol. 2025 Aug 6;16:1590624. doi: 10.3389/fphar.2025.1590624 (PMC12364832; doi:10.3389/fphar.2025.1590624)
Supplement: Supplementary file 3 [file DataSheet1.ZIP › Data Analysis/2way ANOVA of Figure 8I.txt]

Table Analyzed	Figure 8I
Two-way ANOVA	Ordinary
Alpha	0.05
Source of Variation	% of total variation	P value	P value summary	Significant?
Interaction	9.801	<0.0001	****	Yes
Row Factor	34.43	<0.0001	****	Yes
Column Factor	50.58	<0.0001	****	Yes
ANOVA table	SS	DF	MS	F (DFn, DFd)	P value
Interaction	477.3	1	477.3	F (1, 20) = 37.84	P<0.0001
Row Factor	1677	1	1677	F (1, 20) = 132.9	P<0.0001
Column Factor	2463	1	2463	F (1, 20) = 195.3	P<0.0001
Residual	252.3	20	12.61
Difference between column means
Mean of Model+NM@DMH1	38.92
Mean of Model+NM@DMH1+CCL5	18.66
Difference between means	20.26
SE of difference	1.450
95% CI of difference	17.24 to 23.29
Difference between row means
Mean of MBP	20.43
Mean of MOG	37.15
Difference between means	-16.72
SE of difference	1.450
95% CI of difference	-19.74 to -13.69
Interaction CI
Mean diff, A1 - B1	11.34
Mean diff, A2 - B2	29.18
(A1 -B1) - (A2 - B2)	-17.84
95% CI of difference	-23.89 to -11.79
(B1 - A1) - (B2 - A2)	17.84
95% CI of difference	11.79 to 23.89
Data summary
Number of columns (Column Factor)	2
Number of rows (Row Factor)	2
Number of values	24
