# Supplementary material for: DMH1-loaded peptide nanomicelles restore myelin and attenuate neuroinflammation in trigeminal neuralgia via CCL5 suppression
Source: Front Pharmacol. 2025 Aug 6;16:1590624. doi: 10.3389/fphar.2025.1590624 (PMC12364832; doi:10.3389/fphar.2025.1590624)
Supplement: Supplementary file 3 [file DataSheet1.ZIP › Data Analysis/2way ANOVA of Figure 8J.txt]

Table Analyzed	Figure 8J
Two-way ANOVA	Ordinary
Alpha	0.05
Source of Variation	% of total variation	P value	P value summary	Significant?
Interaction	5.326	<0.0001	****	Yes
Row Factor	5.294	<0.0001	****	Yes
Column Factor	86.31	<0.0001	****	Yes
ANOVA table	SS	DF	MS	F (DFn, DFd)	P value
Interaction	1.462	2	0.7312	F (2, 30) = 26.02	P<0.0001
Row Factor	1.453	2	0.7267	F (2, 30) = 25.86	P<0.0001
Column Factor	23.70	1	23.70	F (1, 30) = 843.4	P<0.0001
Residual	0.8429	30	0.02810
Difference between column means
Mean of Model+NM@DMH1	0.9999
Mean of Model+NM@DMH1+CCL5	2.623
Difference between means	-1.623
SE of difference	0.05587
95% CI of difference	-1.737 to -1.509
Data summary
Number of columns (Column Factor)	2
Number of rows (Row Factor)	3
Number of values	36
