# Supplementary material for: DMH1-loaded peptide nanomicelles restore myelin and attenuate neuroinflammation in trigeminal neuralgia via CCL5 suppression
Source: Front Pharmacol. 2025 Aug 6;16:1590624. doi: 10.3389/fphar.2025.1590624 (PMC12364832; doi:10.3389/fphar.2025.1590624)
Supplement: Supplementary file 3 [file DataSheet1.ZIP › Data Analysis/2way ANOVA of Figure 8K.txt]

Table Analyzed	Figure 8K
Two-way ANOVA	Ordinary
Alpha	0.05
Source of Variation	% of total variation	P value	P value summary	Significant?
Interaction	5.603	<0.0001	****	Yes
Row Factor	57.94	<0.0001	****	Yes
Column Factor	32.47	<0.0001	****	Yes
ANOVA table	SS	DF	MS	F (DFn, DFd)	P value
Interaction	9681	2	4841	F (2, 30) = 21.04	P<0.0001
Row Factor	100100	2	50050	F (2, 30) = 217.6	P<0.0001
Column Factor	56096	1	56096	F (1, 30) = 243.9	P<0.0001
Residual	6901	30	230.0
Difference between column means
Mean of Model+NM@DMH1	93.66
Mean of Model+NM@DMH1+CCL5	172.6
Difference between means	-78.95
SE of difference	5.056
95% CI of difference	-89.27 to -68.62
Data summary
Number of columns (Column Factor)	2
Number of rows (Row Factor)	3
Number of values	36
