# Supplementary material for: DMH1-loaded peptide nanomicelles restore myelin and attenuate neuroinflammation in trigeminal neuralgia via CCL5 suppression
Source: Front Pharmacol. 2025 Aug 6;16:1590624. doi: 10.3389/fphar.2025.1590624 (PMC12364832; doi:10.3389/fphar.2025.1590624)
Supplement: Supplementary file 3 [file DataSheet1.ZIP › Data Analysis/Ordinary one-way ANOVA of Figure 3B2.txt]

Table Analyzed	Figure 3B2
Data sets analyzed	A-E
ANOVA summary
F	0.4190
P value	0.7915
P value summary	ns
Significant diff. among means (P < 0.05)?	No
R squared	0.1436
Brown-Forsythe test
F (DFn, DFd)	0.01201 (4, 10)
P value	0.9997
P value summary	ns
Are SDs significantly different (P < 0.05)?	No
Bartlett's test
Bartlett's statistic (corrected)
P value
P value summary
Are SDs significantly different (P < 0.05)?
ANOVA table	SS	DF	MS	F (DFn, DFd)	P value
Treatment (between columns)	0.007286	4	0.001822	F (4, 10) = 0.4190	P=0.7915
Residual (within columns)	0.04347	10	0.004347
Total	0.05076	14
Data summary
Number of treatments (columns)	5
Number of values (total)	15
