# Supplementary material for: DMH1-loaded peptide nanomicelles restore myelin and attenuate neuroinflammation in trigeminal neuralgia via CCL5 suppression
Source: Front Pharmacol. 2025 Aug 6;16:1590624. doi: 10.3389/fphar.2025.1590624 (PMC12364832; doi:10.3389/fphar.2025.1590624)
Supplement: Supplementary file 3 [file DataSheet1.ZIP › Data Analysis/Ordinary one-way ANOVA of Figure 3C.txt]

Table Analyzed	Figure 3C
Data sets analyzed	A-C
ANOVA summary
F	155.6
P value	<0.0001
P value summary	****
Significant diff. among means (P < 0.05)?	Yes
R squared	0.9811
Brown-Forsythe test
F (DFn, DFd)	0.9849 (2, 6)
P value	0.4267
P value summary	ns
Are SDs significantly different (P < 0.05)?	No
Bartlett's test
Bartlett's statistic (corrected)
P value
P value summary
Are SDs significantly different (P < 0.05)?
ANOVA table	SS	DF	MS	F (DFn, DFd)	P value
Treatment (between columns)	223.6	2	111.8	F (2, 6) = 155.6	P<0.0001
Residual (within columns)	4.312	6	0.7186
Total	227.9	8
Data summary
Number of treatments (columns)	3
Number of values (total)	9
