# Supplementary material for: DMH1-loaded peptide nanomicelles restore myelin and attenuate neuroinflammation in trigeminal neuralgia via CCL5 suppression
Source: Front Pharmacol. 2025 Aug 6;16:1590624. doi: 10.3389/fphar.2025.1590624 (PMC12364832; doi:10.3389/fphar.2025.1590624)
Supplement: Supplementary file 3 [file DataSheet1.ZIP › Data Analysis/Ordinary one-way ANOVA of Figure 6B.txt]

Table Analyzed	Figure 6B
Data sets analyzed	A-E
ANOVA summary
F	12.10
P value	<0.0001
P value summary	****
Significant diff. among means (P < 0.05)?	Yes
R squared	0.6594
Brown-Forsythe test
F (DFn, DFd)	0.3044 (4, 25)
P value	0.8722
P value summary	ns
Are SDs significantly different (P < 0.05)?	No
Bartlett's test
Bartlett's statistic (corrected)	1.288
P value	0.8634
P value summary	ns
Are SDs significantly different (P < 0.05)?	No
ANOVA table	SS	DF	MS	F (DFn, DFd)	P value
Treatment (between columns)	0.1660	4	0.04150	F (4, 25) = 12.10	P<0.0001
Residual (within columns)	0.08573	25	0.003429
Total	0.2517	29
Data summary
Number of treatments (columns)	5
Number of values (total)	30
