# Supplementary material for: DMH1-loaded peptide nanomicelles restore myelin and attenuate neuroinflammation in trigeminal neuralgia via CCL5 suppression
Source: Front Pharmacol. 2025 Aug 6;16:1590624. doi: 10.3389/fphar.2025.1590624 (PMC12364832; doi:10.3389/fphar.2025.1590624)
Supplement: Supplementary file 3 [file DataSheet1.ZIP › Data Analysis/Ordinary one-way ANOVA of Figure 8A.txt]

Table Analyzed	Figure 8A
Data sets analyzed	A-E
ANOVA summary
F	252.1
P value	<0.0001
P value summary	****
Significant diff. among means (P < 0.05)?	Yes
R squared	0.9758
Brown-Forsythe test
F (DFn, DFd)	1.672 (4, 25)
P value	0.1879
P value summary	ns
Are SDs significantly different (P < 0.05)?	No
Bartlett's test
Bartlett's statistic (corrected)	37.76
P value	<0.0001
P value summary	****
Are SDs significantly different (P < 0.05)?	Yes
ANOVA table	SS	DF	MS	F (DFn, DFd)	P value
Treatment (between columns)	1687	4	421.7	F (4, 25) = 252.1	P<0.0001
Residual (within columns)	41.82	25	1.673
Total	1729	29
Data summary
Number of treatments (columns)	5
Number of values (total)	30
