# Supplementary material for: DMH1-loaded peptide nanomicelles restore myelin and attenuate neuroinflammation in trigeminal neuralgia via CCL5 suppression
Source: Front Pharmacol. 2025 Aug 6;16:1590624. doi: 10.3389/fphar.2025.1590624 (PMC12364832; doi:10.3389/fphar.2025.1590624)
Supplement: Supplementary file 3 [file DataSheet1.ZIP › Data Analysis/Ordinary one-way ANOVA of Figure 8B.txt]

Table Analyzed	Figure 8B
Data sets analyzed	A-E
ANOVA summary
F	49.26
P value	<0.0001
P value summary	****
Significant diff. among means (P < 0.05)?	Yes
R squared	0.8874
Brown-Forsythe test
F (DFn, DFd)	0.2720 (4, 25)
P value	0.8932
P value summary	ns
Are SDs significantly different (P < 0.05)?	No
Bartlett's test
Bartlett's statistic (corrected)	2.136
P value	0.7107
P value summary	ns
Are SDs significantly different (P < 0.05)?	No
ANOVA table	SS	DF	MS	F (DFn, DFd)	P value
Treatment (between columns)	3.907	4	0.9768	F (4, 25) = 49.26	P<0.0001
Residual (within columns)	0.4958	25	0.01983
Total	4.403	29
Data summary
Number of treatments (columns)	5
Number of values (total)	30
