# Supplementary material for: DMH1-loaded peptide nanomicelles restore myelin and attenuate neuroinflammation in trigeminal neuralgia via CCL5 suppression
Source: Front Pharmacol. 2025 Aug 6;16:1590624. doi: 10.3389/fphar.2025.1590624 (PMC12364832; doi:10.3389/fphar.2025.1590624)
Supplement: Supplementary file 3 [file DataSheet1.ZIP › Data Analysis/Repeated measures of Figure 6A.txt]

Table Analyzed	Figure 6A
Two-way ANOVA	Ordinary
Alpha	0.05
Source of Variation	% of total variation	P value	P value summary	Significant?
Interaction	22.78	<0.0001	****	Yes
Row Factor	39.74	<0.0001	****	Yes
Column Factor	32.99	<0.0001	****	Yes
ANOVA table	SS	DF	MS	F (DFn, DFd)	P value
Interaction	737.4	24	30.73	F (24, 175) = 36.93	P<0.0001
Row Factor	1286	6	214.4	F (6, 175) = 257.7	P<0.0001
Column Factor	1068	4	267.0	F (4, 175) = 320.9	P<0.0001
Residual	145.6	175	0.8320
Data summary
Number of columns (Column Factor)	5
Number of rows (Row Factor)	7
Number of values	210
