# Supplementary material for: DMH1-loaded peptide nanomicelles restore myelin and attenuate neuroinflammation in trigeminal neuralgia via CCL5 suppression
Source: Front Pharmacol. 2025 Aug 6;16:1590624. doi: 10.3389/fphar.2025.1590624 (PMC12364832; doi:10.3389/fphar.2025.1590624)
Supplement: Supplementary file 3 [file DataSheet1.ZIP › Data Analysis/Repeated measures of Figure 8D.txt]

Table Analyzed	Figure 8D
Two-way ANOVA	Ordinary
Alpha	0.05
Source of Variation	% of total variation	P value	P value summary	Significant?
Interaction	17.66	<0.0001	****	Yes
Row Factor	39.48	<0.0001	****	Yes
Column Factor	21.35	<0.0001	****	Yes
ANOVA table	SS	DF	MS	F (DFn, DFd)	P value
Interaction	53.42	6	8.903	F (6, 70) = 9.580	P<0.0001
Row Factor	119.4	6	19.90	F (6, 70) = 21.41	P<0.0001
Column Factor	64.56	1	64.56	F (1, 70) = 69.46	P<0.0001
Residual	65.06	70	0.9294
Difference between column means
Mean of Model+NM@DMH1	13.47
Mean of Model+NM@DMH1+CCL5	11.72
Difference between means	1.753
SE of difference	0.2104
95% CI of difference	1.334 to 2.173
Data summary
Number of columns (Column Factor)	2
Number of rows (Row Factor)	7
Number of values	84
