# Supplementary material for: DMH1-loaded peptide nanomicelles restore myelin and attenuate neuroinflammation in trigeminal neuralgia via CCL5 suppression
Source: Front Pharmacol. 2025 Aug 6;16:1590624. doi: 10.3389/fphar.2025.1590624 (PMC12364832; doi:10.3389/fphar.2025.1590624)
Supplement: Supplementary file 3 [file DataSheet1.ZIP › Data Analysis/Unpaired t test of Figure 7E-2.txt]

Table Analyzed	Figure 7E-2
Column B	LPS+NM@DMH1+CCL5
vs.	vs.
Column A	LPS+NM@DMH1
Unpaired t test
P value	0.0061
P value summary	**
Significantly different (P < 0.05)?	Yes
One- or two-tailed P value?	Two-tailed
t, df	t=5.292, df=4
How big is the difference?
Mean of column A	0.9537
Mean of column B	0.6350
Difference between means (B - A) ± SEM	-0.3187 ± 0.06021
95% confidence interval	-0.4858 to -0.1515
R squared (eta squared)	0.8750
F test to compare variances
F, DFn, Dfd	5.888, 2, 2
P value	0.2904
P value summary	ns
Significantly different (P < 0.05)?	No
Data analyzed
Sample size, column A	3
Sample size, column B	3
