# Supplementary material for: DMH1-loaded peptide nanomicelles restore myelin and attenuate neuroinflammation in trigeminal neuralgia via CCL5 suppression
Source: Front Pharmacol. 2025 Aug 6;16:1590624. doi: 10.3389/fphar.2025.1590624 (PMC12364832; doi:10.3389/fphar.2025.1590624)
Supplement: Supplementary file 3 [file DataSheet1.ZIP › Data Analysis/Unpaired t test of Figure 8G.txt]

Table Analyzed	Figure 8G
Column B	Model+NM@DMH1+CCL5
vs.	vs.
Column A	Model+NM@DMH1
Unpaired t test
P value	0.0002
P value summary	***
Significantly different (P < 0.05)?	Yes
One- or two-tailed P value?	Two-tailed
t, df	t=5.721, df=10
How big is the difference?
Mean of column A	1.833
Mean of column B	3.833
Difference between means (B - A) ± SEM	2.000 ± 0.3496
95% confidence interval	1.221 to 2.779
R squared (eta squared)	0.7660
F test to compare variances
F, DFn, Dfd	3.400, 5, 5
P value	0.2054
P value summary	ns
Significantly different (P < 0.05)?	No
Data analyzed
Sample size, column A	6
Sample size, column B	6
