# Supplementary material for: DMH1-loaded peptide nanomicelles restore myelin and attenuate neuroinflammation in trigeminal neuralgia via CCL5 suppression
Source: Front Pharmacol. 2025 Aug 6;16:1590624. doi: 10.3389/fphar.2025.1590624 (PMC12364832; doi:10.3389/fphar.2025.1590624)
Supplement: Supplementary file 4 [file DataSheet2.ZIP]

Archive with 3 entries (2 files):
- Full and uncropped western blots of Figure 5/Full and uncropped western blots of Figure 5E-1.jpg
- Full and uncropped western blots of Figure 5/Full and uncropped western blots of Figure 5E-2.jpg
- Full and uncropped western blots of Figure 5/
