# Supplementary material for: DMH1-loaded peptide nanomicelles restore myelin and attenuate neuroinflammation in trigeminal neuralgia via CCL5 suppression
Source: Front Pharmacol. 2025 Aug 6;16:1590624. doi: 10.3389/fphar.2025.1590624 (PMC12364832; doi:10.3389/fphar.2025.1590624)
Supplement: Supplementary file 5 [file DataSheet5.ZIP]

Archive with 4 entries (3 files):
- Full and uncropped western blots of Figure 8/Full and uncropped western blots of Figure 8B.jpg
- Full and uncropped western blots of Figure 8/Full and uncropped western blots of Figure 8H-1.jpg
- Full and uncropped western blots of Figure 8/Full and uncropped western blots of Figure 8H-2.jpg
- Full and uncropped western blots of Figure 8/
